# Supplementary material for: The Use of Mushrooms and Spirulina Algae as Supplements to Prevent Growth Inhibition in a Pre-Clinical Model for an Unbalanced Diet
Source: Nutrients. 2021 Nov 29;13(12):4316. doi: 10.3390/nu13124316 (PMC8705242; doi:10.3390/nu13124316)
Supplement: Supplementary file 1 [file nutrients-13-04316-s001.zip]

Archive with 1 entries (1 files):
- nutrients-1470558-supplementary.pdf
